# Supplementary material for: An Integration of Genome-Wide Association Study and Gene Expression Profiling to Prioritize the Discovery of Novel Susceptibility Loci for Osteoporosis-Related Traits
Source: PLoS Genet. 2010 Jun 10;6(6):e1000977. doi: 10.1371/journal.pgen.1000977 (PMC2883588; doi:10.1371/journal.pgen.1000977)
Supplement: Table S1 — Descriptive characteristics of study participants by Cohorts. (0.02 MB XLS) [file pgen.1000977.s004.xls]

## Sheet: Table S1
Table S1. Descriptive characteristics of study participants by Cohorts
	Framingham			TwinsUK		Rotterdam
	Women	Men		Women		Women	Men
	Mean (SD)	Mean (SD)		Mean (SD)		Mean (SD)	Mean (SD)
Age (years)	60.4 (9.4)	61.3(9.4)		49.5 (13.2)		67.15 (7.7)	67.71 (7.9)
Age range (years)	29-86	35-86		16-82		55 - 91	55 - 93
BMD (g/cm2 )
# Subjects with BMD measurements	2038	1531		2734		2861	2126
LS BMD	1.16 (0.20)	1.33 (0.21)		0.99 (0.13)		1.04 (0.18)	1.17 (0.20)
FN BMD	0.88 (0.14)	0.98 (0.14)		0.80 (0.13)		0.83 (0.13)	0.92 (0.14)
Hip Structure Analysis (HSA)
# Subjects with HSA measurements	1956	1465		946		2478	1653
Femoral Neck Length (NL, cm)	5.01(0.70)	5.91 (0.80)		4.66(0.51)		5.47 (1.03)	5.40 (0.97)
Femoral Neck Width (NW, cm)	3.23 (0.43)	3.73 (0.47)		2.98 (0.20)		3.21 (0.32)	3.20 (0.31)
Neck shaft Angle (NSA, degree)	127.73 (5.47)	130.02 (5.37)		131.51 (5.41)		125.08 (6.57)	124.76 (6.71)
Dual energy X-ray absorptiometry: GE-Lunar DPX-L (Framingham and Rotterdam Studies); Hologic QDR 2000W densitometer (TwinsUK Study)
