# Supplementary material for: An Integration of Genome-Wide Association Study and Gene Expression Profiling to Prioritize the Discovery of Novel Susceptibility Loci for Osteoporosis-Related Traits
Source: PLoS Genet. 2010 Jun 10;6(6):e1000977. doi: 10.1371/journal.pgen.1000977 (PMC2883588; doi:10.1371/journal.pgen.1000977)
Supplement: Table S3 — Molecular and functional characteristics of the selected candidate genes in each region reported in Table 2. (0.02 MB XLS) [file pgen.1000977.s006.xls]

## Sheet: Table S3
Table S3. Molecular and functional characteriastics of the selected candidate genes in each region reported in Table 2
Loci	Within	Nearby	Entrez Gene Name	Subcellular	Type	Gene Family	GO: Biological Process	Canonical Pathway	Organismal Processes		MicroRNA	Human
	Genea	Gene		Location					Human	Mouse	Target	Diseases
Candidate regions with SNP association test meta-analysis p-values < 10-6 (Table 2)
1p13.2	RAP1A	RAP1A	RAP1A, member of RAS oncogene family	Cytoplasm	Enzyme	RAS-related proteins	Small GTPase mediated signal transduction	Axonal Guidance Signaling; Calcium Signaling	Healing of wound
		ADORA3	Adenosine A3 receptor	Plasma Membrane	G-protein coupled receptor	Gi-coupled receptor	Inflammatory response; signal transduction	cAMP-mediated Signaling;G-Protein Coupled Receptor Signaling		Permeability of vascular tissue		Pseudoexfoliation syndrome
2q11.2	TBC1D8	TBC1D8	TBC1 domain family, member 8 (with GRAM domain)	Plasma Membrane	Other		Regulation of Rab GTPase activity
		RPL31	Ribosomal protein L31	Cytoplasm	Other		Translational elongation; Structural constituent of ribosome					Parkinson's disease
2q37.1		SPP2	Secreted phosphoprotein 2, 24kDa	Extracellular Space	Other	cystatin superfamily	Skeletal development; Bone remodeling; Calcification of arteries		Development of skeleton
8q24.12	TNFRSF11B	TNFRSF11B	Tumor necrosis factor receptor superfamily, member 11b	Plasma Membrane	Transmembrane recepTor	TNF-receptor superfamily	Skeletal development; Apoptosis	NF-κB Signaling; PPAR Signaling	Loss of bone, cartilage tissue	Calcification of artery, tunica media, aorta, renal artery; Density of bone		Hyperphosphatasemia with bone disease; Colorectal cancer
	COLEC10	COLEC10	Collectin sub-family member 10 (C-type lectin)	Cytoplasm	Other	C-lectin family	Calcium ion binding
18q11.2	OSBPL1A	OSBPL1A	Oxysterol binding protein-like 1A	Cytoplasm	TransporTer	oxysterol-binding protein	Lipid transport; Cholesterol metabolic process
		IMPACT	Impact homolog (mouse)	Unknown	Other		Regulation of translation
