# Supplementary material for: An Integration of Genome-Wide Association Study and Gene Expression Profiling to Prioritize the Discovery of Novel Susceptibility Loci for Osteoporosis-Related Traits
Source: PLoS Genet. 2010 Jun 10;6(6):e1000977. doi: 10.1371/journal.pgen.1000977 (PMC2883588; doi:10.1371/journal.pgen.1000977)
Supplement: Table S5 — Molecular and functional characteristics of the selected candidate genes in each region reported in Table 4. (0.03 MB XLS) [file pgen.1000977.s008.xls]

## Sheet: Table 5
Table S5. Molecular and functional characteriastics of the selected candidate genes in each region reported in Table 4
Loci	Within	Nearby	Entrez Gene Name	Subcellular	Type	Gene Family	GO: Biological Process	Canonical Pathway	Organismal Processes		MicroRNA	Human
	Genea	Gene		Location					Human	Mouse	Target	Diseases
Candidate regions with SNP association test meta-analysis 10-6 < p-values < 5x10-5 and with evidences from gene expression experiments (Table 4)
1pter-p22.1		PPAP2B	Phosphatidic acid phosphatase type 2B	Plasma Membrane	Phosphatase	Phosphatidate phosphatase	Regulation of Wnt receptor signaling pathway, Lipid metabolic process	Glycerolipid Metabolism; Glycerophospholipid Metabolism		Development of blood vessel	MIRN181A1
1p31.3		GPR177	G protein-coupled receptor 177	Unknown	Other		Regulation of I-kappaB kinase/NF-kappaB cascade	Wnt Signaling			MIRN324
2q32.3-q33.1	HECW2	HECW2	HECT, C2 and WW domain containing E3 ubiquitin protein ligase 2	Unknown	Enzyme		Ubiquitin-dependent protein catabolic process				MIRN18A (includes EG:406953)
3q13	CASR	CASR	Calcium-sensing receptor	Plasma Membrane	G-protein coupled receptor		Ossification; Detection of calcium ion	VDR/RXR Activation		Mineralization of bone		Hypercalcemia/Hypocalcemia
4q22	MMRN1	MMRN1	Multimerin 1	Extracellular Space	Other		Cell adhesion		Coagulation of blood			Autosomal-dominant bleeding disorder (factor V Quebec)
5p15.33		IRX2	Rroquois homeobox 2	Nucleus	TranscripTion regulaTor	Iroquois homeobox	Regulation of transcription, DNA-dependent			Pattern formation of vertebrate embryos
5p13.3		PDZD2	PDZ domain containing 2	Plasma Membrane	Other	shares sequence similarity with pro-interleukin-16 (pro-IL-16). Like pro-IL-16	Cell adhesion
5q31		TGFBI	Transforming growth factor, beta-induced, 68kDa	Extracellular Space	Extracellular matrix proteins		Negative regulation of cell adhesion; Endochondrial bone formation in cartilage				MIRN187 (includes EG:406963)	Thiel-Behnke corneal dystrophy
10p12	CACNB2	CACNB2	Calcium channel, voltage-dependent, beta 2 subunit	Plasma Membrane	Ion channel	cacnb	Calcium ion transport; Neuromuscular junction development				MIRN151, MIRN154	Alzheimer's disease; Brugada syndrome
10q26.13-q26.3		DOCK1	Dedicator of cytokinesis 1	Cytoplasm	Other	Dock1-Pak	Apoptosis; Signal transduction
11p15.3	SOX6	SOX6	SRY (sex determining region Y)-box 6	Nucleus	TranscripTion regulaTor	SOX	Multicellular organismal development; muscle development	Wnt/ß-catenin Signaling		Development of cartilage tissue, inner annulus, notochordal sheath, vertebral body; decrease thickness of notochordal sheath	MIRN126	Craniosynostosis
11q22.3	PDGFD	PDGFD	Platelet derived growth factor D	Extracellular Space	Growth factor	platelet-derived growth factor	Cell proliferation	Axonal Guidance Signaling
14q23-q24.2	RAD51L1	RAD51L1	RAD51-like 1 (S. cerevisiae)	Nucleus	Enzyme	RAD51 protein	DNA repair; Meiotic recombination					Uterine leiomyomas
16q12.1		SALL1	Sal-like 1 (Drosophila)	Nucleus	TranscripTion regulaTor	NuRD histone deacetylase complex	Ureteric bud development			Development of kidney and metanephric bud	MIRN330	Townes-Brocks syndrome; Bronchio-oto-renal syndrome
16q24.2		FBXO31	F-box protein 31	Unknown	Other	F-box protein	Ubiquitin-dependent protein catabolic process
18q11.2	CDH2	CDH2	Cadherin 2, type 1, N-cadherin (neuronal)	Plasma Membrane	Other	Cadherin (E,N,P,VE)	Cell adhesion; Homophilic cell adhesion; Calcium-dependent cell-cell adhesion	Wnt/β-catenin Signaling		Development of vasculature	MIRN130A (includes EG:406919)	Cancer (Cervial, colorectal)
a The most significant associations were found for SNPs located within a gene.
Bold text indicated pathways related with bone metabolism
